# Supplementary material for: Determining travel fluxes in epidemic areas
Source: PLoS Comput Biol. 2021 Oct 27;17(10):e1009473. doi: 10.1371/journal.pcbi.1009473 (PMC8550429; doi:10.1371/journal.pcbi.1009473)
Supplement: S1 Data — Included in this document are the epidemiological data of each city and the geographic distance between the cities. Demographic data can be found in the S1 Text. (XLSX) [file pcbi.1009473.s007.xlsx]

## Sheet: Cumulative cases
Date	Wuhan	Beijing	Chengdu	Dongguan	Foshan	Fuyang	Guangzhou	Guiyang	Hnagzhou	Hefei	Huizhou	Jinan	Kunming	Langfang	Nanjing	Nanning	Ningbo	Shanghai	Shenzhen	Suzhou	Tianjing	Wenzhou	Wuxi	Xian	Changsha	Zhengzhou	Zhongshan	Chongqing	Zhoukou
2020-01-22	425	19	2	0	1	0	2	1	1	1	1	0	1	0	0	0	3	9	15	1	3	4	0	0	1	2	0	6	0
2020-01-23	495	26	4	0	1	1	5	1	6	5	1	1	2	0	2	0	4	20	15	1	5	6	1	2	4	2	0	9	0
2020-01-24	572	36	7	1	7	2	7	1	7	6	5	2	4	1	3	1	5	33	20	2	8	7	2	3	8	3	1	27	1
2020-01-25	618	51	16	1	9	7	14	1	12	11	7	3	4	1	4	1	6	40	27	3	10	10	2	8	8	6	1	57	4
2020-01-26	698	72	22	2	11	10	17	1	27	13	8	7	7	2	7	5	13	53	36	8	14	18	2	8	18	29	2	75	5
2020-01-27	1590	80	33	2	14	21	41	1	32	16	8	10	12	6	10	5	17	66	49	12	23	32	6	15	24	37	5	110	15
2020-01-28	1905	102	37	2	18	23	63	1	51	29	12	11	15	9	14	7	20	80	63	20	24	60	9	18	46	40	12	132	19
2020-01-29	2261	114	46	7	25	28	79	1	69	39	17	14	21	9	19	7	41	101	86	24	27	114	10	18	57	46	16	147	25
2020-01-30	2639	132	59	16	32	38	106	1	85	50	17	16	21	9	25	16	46	128	110	32	31	172	12	22	68	50	18	206	36
2020-01-31	3215	156	72	21	38	38	137	4	85	59	20	18	25	11	28	16	46	153	170	34	32	227	13	39	86	56	18	238	38
2020-02-01	4109	183	73	21	39	59	150	6	110	59	20	18	30	11	35	16	66	177	196	38	41	265	19	47	112	65	18	262	40
2020-02-02	5142	215	77	31	43	65	189	7	118	75	28	22	31	12	40	22	75	193	226	44	48	291	23	55	125	72	25	300	47
2020-02-03	6384	228	87	37	46	79	216	10	132	81	29	25	32	12	44	27	102	208	269	52	60	340	25	55	148	85	31	337	52
2020-02-04	8351	253	92	37	49	79	237	12	141	93	31	25	34	13	47	28	120	233	289	55	67	364	25	70	164	92	31	366	56
2020-02-05	10117	274	97	47	50	79	255	15	151	104	35	33	37	14	52	28	126	254	314	60	69	396	28	74	179	102	44	389	59
2020-02-06	11618	297	102	53	57	95	284	18	156	115	39	39	40	15	57	31	136	269	334	69	79	421	31	80	190	112	46	411	60
2020-02-07	13603	315	109	56	60	105	298	18	162	128	41	42	41	20	65	32	141	281	351	72	81	438	34	88	196	120	46	426	62
2020-02-08	14982	326	120	58	65	113	304	22	165	136	47	42	41	22	71	35	146	292	364	75	88	448	38	96	205	126	51	446	62
2020-02-09	16902	337	123	60	68	118	313	27	167	147	50	44	42	24	78	37	149	295	368	77	91	464	41	98	213	130	56	468	65
2020-02-10	18454	342	124	62	70	125	317	29	169	150	53	44	45	26	84	41	151	302	375	80	95	474	45	104	219	132	58	486	65
2020-02-11	19558	352	125	62	70	132	317	29	171	157	53	47	46	28	87	44	151	306	386	84	106	474	48	110	219	137	58	505	66
2020-02-12	32994	366	125	67	78	138	323	31	173	157	54	47	46	29	87	44	153	313	391	84	112	481	48	110	223	137	62	518	66
2020-02-13	35991	372	135	73	82	138	328	34	179	166	56	47	48	29	91	47	153	318	400	85	119	496	51	114	238	142	64	529	69
2020-02-14	37914	375	139	81	84	146	335	34	180	168	58	47	48	29	91	49	154	326	406	86	120	499	52	114	241	144	65	537	70
2020-02-15	39462	380	140	89	84	150	338	34	180	169	58	47	49	30	92	50	155	328	414	86	122	502	53	114	241	148	65	544	71
2020-02-16	41152	381	140	89	84	152	339	36	182	171	58	47	51	30	92	51	156	331	415	86	124	503	55	117	241	151	66	551	75
2020-02-17	42752	387	140	91	84	154	339	36	182	173	59	47	52	30	92	54	156	333	416	87	125	504	55	117	241	154	66	553	76
2020-02-18	44412	393	141	91	84	155	339	36	182	173	62	47	53	30	93	54	156	333	416	87	128	504	55	118	241	156	66	555	76
2020-02-19	45027	395	141	92	84	155	339	36	183	173	62	47	53	30	93	54	156	333	416	87	130	504	55	120	242	156	66	560	76
2020-02-20	45346	396	143	93	84	155	339	36	183	174	62	47	53	30	93	54	157	334	416	87	131	504	55	120	242	157	66	567	76
2020-02-21	45660	399	143	93	84	155	343	36	183	174	62	47	53	30	93	55	157	334	417	87	133	504	55	120	242	157	66	572	76
2020-02-22	46201	399	143	94	84	155	345	36	183	174	62	47	53	30	93	55	157	335	417	87	135	504	55	120	242	157	66	573	76
2020-02-23	46607	399	143	96	84	155	345	36	183	174	62	47	53	30	93	55	157	335	417	87	135	504	55	120	242	157	66	575	76
2020-02-24	47071	400	143	97	84	155	346	36	183	174	62	47	53	30	93	55	157	336	417	87	135	504	55	120	242	157	66	576	76

## Sheet: Geographic distance
Distance(km)	Wuhan	Beijing	Chengdu	Dongguan	Foshan	Fuyang	Guangzhou	Guiyang	Hnagzhou	Hefei	Huizhou	Jinan	Kunming	Langfang	Nanjing	Nanning	Ningbo	Shanghai	Shenzhen	Suzhou	Tianjing	Wenzhou	Wuxi	Xian	Changsha	Zhengzhou	Zhongshan	Chongqing	Zhoukou
Wuhan	0	1052.8	985.5	843.7	850	292.6	836.3	867.8	561.9	309.6	832	728.9	1294.3	1017.8	456.6	1046.2	700.4	687.4	873.5	603.9	971.5	683.8	580.8	652.7	294.3	466.4	902.6	754.6	339.3
Beijing	1052.8	0	1516.7	1893.9	1902.6	781.8	1888.6	1729.2	1114.5	901.9	1876.8	367.2	2095.8	47.2	898.4	2045.4	1209.4	1067.4	1919.5	1026.6	119	1381.7	999.3	907	1336.7	623.9	1954.3	1458.5	714.6
Chengdu	985.5	1516.7	0	1284.6	1238.4	1143.6	1230.9	512.6	1547.4	1263.4	1328.3	1384.2	650.6	1517.1	1412.5	971.5	1680.3	1665.9	1345	1581.2	1519.8	1643.6	1554.8	619.4	905.6	1009	1298	272.9	1059.7
Dongguan	843.7	1893.9	1284.6	0	64.4	1116.4	51.2	823.7	1026.7	1036.6	68.8	1549.6	1128.2	1857.2	1120.8	552	1087.2	1189.6	61.8	1144.4	1813.7	889.6	1142.9	1343.1	584.8	1303.9	67.1	1021.3	1187.7
Foshan	850	1902.6	1238.4	64.4	0	1128.6	18.9	769	1066.5	1058.7	132.8	1563.3	1065.4	1866.9	1149.5	487.5	1135	1230.4	121.8	1179	1820.5	939.8	1179	1321.1	579.3	1300.4	62.7	978.3	1191.3
Fuyang	292.6	781.8	1143.6	1116.4	1128.6	0	1113.7	1122.6	500	178.2	1096	434.8	1539	743.2	294.6	1337.1	639.3	564.3	1139	483	697.9	717.8	450.8	656.7	586.8	289	1177.8	954.7	134.2
Guangzhou	836.3	1888.6	1230.9	51.2	18.9	1113.7	0	774.9	1048	1042.2	117.8	1548.3	1077	1852.7	1132.2	512.4	1113.8	1211.8	111.8	1160.7	1803.6	921	1161	1315.7	568	1292.4	69.4	978.9	1175.5
Guiyang	867.8	1729.2	512.6	823.7	769	1122.6	774.9	0	1381.1	1177.2	878.2	1488.9	423.8	1709.5	1322.5	460.6	1503.4	1530	885.5	1451.2	1691.9	1397.1	1433.2	881.6	646.8	1121.1	823.5	324.3	1096.4
Hangzhou	561.9	1114.5	1547.4	1026.7	1066.5	500	1048	1381.1	0	322.4	979	766.9	1807.1	1077.4	237	1434.6	141.3	163.6	1021.8	121.1	1006.6	258.7	136.5	1146.1	735.9	788.7	1093.8	1312.6	635.6
Hefei	309.6	901.9	1263.4	1036.6	1058.7	178.2	1042.2	1177.2	322.4	0	1007.3	537.2	1602.7	859.5	150.4	1328.7	466	407.8	1051.3	323.4	802	541.2	294.2	821.1	574.3	466.9	1101.7	1050.6	306.3
Huizhou	832	1876.8	1328.3	68.8	132.8	1096	117.8	878.2	979	1007.3	0	1527.8	1196	1839.1	1084.2	620.2	1033.6	1140.6	44.1	1095.3	1793.5	831.7	1098.4	1356.1	588.1	1296.3	124	1061.9	1169.6
Jinan	728.9	367.2	1384.2	1549.6	1563.3	434.8	1548.3	1488.9	766.9	537.2	1527.8	0	1883.9	323.3	538.5	1753.1	858.5	724.1	1571.1	675.4	268.4	1019.3	644.3	784.7	1015	382.8	1612	1259.5	402
Kunming	1294.3	2095.8	650.6	1128.2	1065.4	1539	1077	423.8	1807.1	1602.7	1196	1883.9	0	2077.5	1749.9	612.4	1927.1	1957.4	1187.2	1878.9	2067.7	1811.3	1860.5	1203.7	1071.4	1510.5	1110.3	637.3	1502.3
Langfang	1017.8	47.2	1517.1	1857.2	1866.9	743.2	1852.7	1709.5	1077.4	859.5	1839.1	323.3	2077.5	0	853.1	2018.2	1156.5	1018	1881.9	981.8	69.9	1335.6	952.6	899.7	1307.2	597.5	1918.1	1443.9	680.8
Nanjing	456.6	898.4	1412.5	1120.8	1149.5	294.6	1132.2	1322.5	237	150.4	1084.2	538.5	1749.9	853.1	0	1452.8	357.7	269.7	1128.3	189.3	784.7	487.6	156.6	951.2	705.9	565.4	1187.3	1201	420.7
Nanning	1046.2	2045.4	971.5	552	487.5	1337.1	512.4	460.6	1434.6	1328.7	620.2	1753.1	612.4	2018.2	1452.8	0	1528.4	1598.1	600.1	1532.1	1984.8	1364.9	1523.6	1280.8	756.6	1421.5	513.5	771.7	1351.7
Ningbo	700.4	1209.4	1680.3	1087.2	1135	639.3	1113.8	1503.4	141.3	466	1033.6	858.5	1927.1	1156.5	357.7	1528.4	0	151	1078.5	183.3	1095.9	224.7	215.5	1286.1	856.5	920.5	1153.2	1447.7	770.4
Shanghai	687.4	1067.4	1665.9	1189.6	1230.4	564.3	1211.8	1530	163.6	407.8	1140.6	724.1	1957.4	1018	269.7	1598.1	151	0	1183	84.8	946.4	367.4	114.2	1220.7	888.7	829.6	1256.6	1441.9	689.4
Shenzhen	873.5	1919.5	1345	61.8	121.8	1139	111.8	885.5	1021.8	1051.3	44.1	1571.1	1187.2	1881.9	1128.3	600.1	1078.5	1183	0	1138.4	1829.5	875.5	1141.9	1390.8	625.1	1336.9	93.4	1076.7	1211.5
Suzhou	603.9	1026.6	1581.2	1144.4	1179	483	1160.7	1451.2	121.1	323.4	1095.3	675.4	1878.9	981.8	189.3	1532.1	183.3	84.8	1138.4	0	909.2	367.4	33.9	1140.6	812.8	753.6	1208.4	1358.2	609.9
Tianjin	971.5	119	1519.8	1813.7	1820.5	697.9	1803.6	1691.9	1006.6	802	1793.5	268.4	2067.7	69.9	784.7	1984.8	1095.9	946.4	1829.5	909.2	0	1272	887.2	905.2	1260.7	570.2	1875.3	1433.2	645.2
Wenzhou	683.8	1381.7	1643.6	889.6	939.8	717.8	921	1397.1	258.7	541.2	831.7	1019.3	1811.3	1335.6	487.6	1364.9	224.7	367.4	875.5	367.4	1272	0	390.7	1320.9	761.4	1006.7	954	1388.8	848.5
Wuxi	580.8	999.3	1554.8	1142.9	1179	450.8	1161	1433.2	136.5	294.2	1098.4	644.3	1860.5	952.6	156.6	1523.6	215.5	114.2	1141.9	33.9	887.2	390.7	0	1107.1	798	720	1210.1	1330.6	572.6
Xian	652.7	907	619.4	1343.1	1321.1	656.7	1315.7	881.6	1146.1	821.1	1356.1	784.7	1203.7	899.7	951.2	1280.8	1286.1	1220.7	1390.8	1140.6	905.2	1320.9	1107.1	0	777.2	431.4	1383	577	537
Changsha	294.3	1336.7	905.6	584.8	579.3	586.8	568	646.8	735.9	574.3	588.1	1015	1071.4	1307.2	705.9	756.6	856.5	888.7	625.1	812.8	1260.7	761.4	798	777.2	0	727.7	636.8	639.1	623.1
Zhengzhou	466.4	623.9	1009	1303.9	1300.4	289	1292.4	1121.1	788.7	466.9	1296.3	382.8	1510.5	597.5	565.4	1421.5	920.5	829.6	1336.9	753.6	570.2	1006.7	720	431.4	727.7	0	1360.2	880.2	159
Zhongshan	902.6	1954.3	1298	67.1	62.7	1177.8	69.4	823.5	1093.8	1101.7	124	1612	1110.3	1918.1	1187.3	513.5	1153.2	1256.6	93.4	1208.4	1875.3	954	1210.1	1383	636.8	1360.2	0	1039.2	1240.4
Chongqing	754.6	1458.5	272.9	1021.3	978.3	954.7	978.9	324.3	1312.6	1050.6	1061.9	1259.5	637.3	1443.9	1201	771.7	1447.7	1441.9	1076.7	1358.2	1433.2	1388.8	1330.6	577	639.1	880.2	1039.2	0	893.5
Zhoukou	339.3	714.6	1059.7	1187.7	1191.3	134.2	1175.5	1096.4	635.6	306.3	1169.6	402	1502.3	680.8	420.7	1351.7	770.4	689.4	1211.5	609.9	645.2	848.5	572.6	537	623.1	159	1240.4	893.5	0

## Sheet: Early cases
Date	2020-01-19	2020-01-20	2020-01-21	2020-01-22
Wuhan	198	258	363	425
Guangzhou	0	0	0	2
Shenzhen	1	9	10	14
Foshan	0	0	0	1
Suzhou	0	0	0	1
Dongguan	0	0	0	0
Wuxi	0	0	0	0
Zhongshan	0	0	0	0
Shanghai	0	1	6	9
Beijing	2	5	10	19
Huizhou	0	1	1	1
Hangzhou	0	0	0	1
Tianjin	0	0	2	3
Nanjing	0	0	0	0
Ningbo	0	0	0	3
Langfang	0	0	0	0
Changsha	0	0	1	1
Hefei	0	0	0	1
Chongqing	0	0	5	6
Chengdu	0	0	1	2
Zhengzhou	0	0	1	2
Jinan	0	0	0	0
Xian	0	0	0	0
Kunming	0	0	1	1
Wenzhou	0	0	1	4
Guiyang	0	0	0	1
Nanning	0	0	0	0
Zhoukou	0	0	0	0
Fuyang	0	0	0	0
